# Supplementary material for: Stochastic variational variable selection for high-dimensional microbiome data
Source: Microbiome. 2022 Dec 24;10:236. doi: 10.1186/s40168-022-01439-0 (PMC9789572; doi:10.1186/s40168-022-01439-0)
Supplement: Supplementary file 4 — Additional file 3: Table S1. The probability of microbiome species that are selected by SVVS in dataset A. The values are ordered in descending order (from largest to smallest). Table S2. The probability of microbiome species that are selected by SVVS in dataset B. The values are ordered in descending order (from largest to smallest). [file 40168_2022_1439_MOESM3_ESM.zip › Table_S1.csv]

	Microbiome_species	Selected_probility
0	ASV_316	0.954561912
1	ASV_256	0.945300202
2	ASV_357	0.941232901
3	ASV_244	0.937634146
4	ASV_305	0.934035391
5	ASV_515	0.930436636
6	ASV_634	0.926837881
7	ASV_476	0.923239126
8	ASV_611	0.919640371
9	ASV_872	0.919086917
10	ASV_817	0.918533464
11	ASV_1051	0.917980011
12	ASV_734	0.917426558
13	ASV_493	0.916873105
14	ASV_1213	0.916319651
15	ASV_1350	0.915766198
16	ASV_1311	0.915212745
17	ASV_421	0.914659292
18	ASV_1041	0.914105838
19	ASV_467	0.913552385
20	ASV_364	0.912998932
21	ASV_942	0.912445479
22	ASV_231	0.911892026
23	ASV_484	0.911338572
24	ASV_544	0.909865486
25	ASV_667	0.909865468
26	ASV_527	0.909865343
27	ASV_253	0.909865154
28	ASV_522	0.909701734
29	ASV_510	0.909480477
30	ASV_780	0.909480408
31	ASV_408	0.909480395
32	ASV_745	0.90948039
33	ASV_623	0.909480332
34	ASV_498	0.90948023
35	ASV_507	0.909480197
36	ASV_632	0.909480053
37	ASV_571	0.909479909
38	ASV_647	0.909479765
39	ASV_754	0.909479621
40	ASV_695	0.909479477
41	ASV_964	0.909479333
42	ASV_1141	0.899536714
43	ASV_655	0.899536678
44	ASV_445	0.899536676
45	ASV_1308	0.899536669
46	ASV_539	0.899536625
47	ASV_602	0.899536561
48	ASV_705	0.899536558
49	ASV_1073	0.899536501
50	ASV_635	0.899536445
51	ASV_644	0.899536389
52	ASV_887	0.899536333
53	ASV_687	0.899536276
54	ASV_315	0.89953622
55	ASV_1358	0.899536164
56	ASV_1302	0.899536108
57	ASV_663	0.899536052
58	ASV_1489	0.899535995
59	ASV_737	0.899535939
60	ASV_1545	0.899535883
61	ASV_1351	0.899535827
62	ASV_384	0.89953577
63	ASV_777	0.899535883
64	ASV_779	0.88953577
65	ASV_523	0.889535883
66	ASV_1136	0.889535995
67	ASV_590	0.889536108
68	ASV_474	0.88953622
69	ASV_581	0.889536333
70	ASV_618	0.889536445
71	ASV_836	0.889536558
72	ASV_2080	0.88953667
73	ASV_617	0.889536782
74	ASV_628	0.889536895
75	ASV_1059	0.889537007
76	ASV_375	0.88953712
77	ASV_533	0.889537232
78	ASV_595	0.889537345
79	ASV_189	0.889537457
80	ASV_547	0.889537569
81	ASV_496	0.877607365
82	ASV_2234	0.877216177
83	ASV_560	0.877196461
84	ASV_792	0.877176746
85	ASV_1004	0.877157031
86	ASV_577	0.877137316
87	ASV_559	0.8771176
88	ASV_650	0.877097885
89	ASV_588	0.87707817
90	ASV_573	0.877058455
91	ASV_966	0.877038739
92	ASV_516	0.877019024
93	ASV_575	0.876999309
94	ASV_424	0.876979594
95	ASV_972	0.876959879
96	ASV_929	0.869248337
97	ASV_917	0.869171408
98	ASV_530	0.869094479
99	ASV_1384	0.869017549
100	ASV_678	0.86894062
101	ASV_808	0.868863691
102	ASV_630	0.868786762
103	ASV_1036	0.868709832
104	ASV_766	0.868632903
105	ASV_1688	0.868555974
106	ASV_830	0.868479045
107	ASV_3247	0.868402116
108	ASV_1464	0.868325186
109	ASV_1119	0.859627316
110	ASV_1022	0.859513882
111	ASV_731	0.859400448
112	ASV_976	0.859287015
113	ASV_2022	0.859173581
114	ASV_904	0.859060147
115	ASV_1291	0.858946713
116	ASV_481	0.858833279
117	ASV_1487	0.858719845
118	ASV_1570	0.858606411
119	ASV_1216	0.858492977
120	ASV_845	0.858379543
121	ASV_579	0.858266109
122	ASV_1954	0.849419522
123	ASV_3204	0.848311489
124	ASV_680	0.847203455
125	ASV_2391	0.846095422
126	ASV_916	0.844987389
127	ASV_1826	0.843879356
128	ASV_2151	0.842771322
129	ASV_2320	0.841663289
130	ASV_562	0.840555256
131	ASV_2313	0.839049364
132	ASV_1409	0.838046003
133	ASV_822	0.837729969
134	ASV_894	0.837545627
135	ASV_905	0.836346217
136	ASV_2225	0.836027801
137	ASV_951	0.83549431
138	ASV_2277	0.834901692
139	ASV_2887	0.8348998
140	ASV_2708	0.834896902
141	ASV_1827	0.834896554
142	ASV_1252	0.834895316
143	ASV_1512	0.834894918
144	ASV_957	0.833728547
145	ASV_1327	0.833727368
146	ASV_741	0.8325861
147	ASV_833	0.832536702
148	ASV_2920	0.830997854
149	ASV_3736	0.830994441
150	ASV_939	0.829517855
151	ASV_2049	0.827221549
152	ASV_897	0.827141633
153	ASV_2903	0.827119692
154	ASV_805	0.825302763
155	ASV_1987	0.825300314
156	ASV_674	0.825300245
157	ASV_672	0.825281682
158	ASV_1065	0.825279629
159	ASV_1410	0.825278301
160	ASV_2043	0.825275266
161	ASV_1858	0.825272246
162	ASV_1463	0.825269215
163	ASV_1008	0.825034274
164	ASV_1800	0.824685105
165	ASV_471	0.824682382
166	ASV_1279	0.821102798
167	ASV_1339	0.819479059
168	ASV_679	0.818637938
169	ASV_831	0.817796817
170	ASV_1251	0.816955697
171	ASV_1214	0.816114576
172	ASV_625	0.815273455
173	ASV_561	0.814432334
174	ASV_603	0.813591214
175	ASV_2888	0.812750093
176	ASV_2388	0.811908972
177	ASV_1868	0.811067851
178	ASV_1197	0.810226731
179	ASV_1281	0.809949758
180	ASV_2011	0.809046198
181	ASV_546	0.808142638
182	ASV_4148	0.807239078
183	ASV_447	0.806335518
184	ASV_4996	0.805431958
185	ASV_1003	0.804528399
186	ASV_838	0.803624839
187	ASV_1969	0.802721279
188	ASV_2509	0.801817719
189	ASV_2379	0.800914159
190	ASV_2319	0.800010599
191	ASV_456	0.797311156
192	ASV_2302	0.797251735
193	ASV_2304	0.797192315
194	ASV_2292	0.797132895
195	ASV_1417	0.797073475
196	ASV_1007	0.797014054
197	ASV_996	0.796954634
198	ASV_513	0.796895214
199	ASV_684	0.796835794
200	ASV_1521	0.796776374
201	ASV_1292	0.796716953
202	ASV_2603	0.796657533
203	ASV_1032	0.796598113
204	ASV_642	0.796538693
205	ASV_1814	0.787218811
206	ASV_486	0.787147797
207	ASV_2489	0.787076782
208	ASV_1757	0.787005768
209	ASV_1174	0.786934753
210	ASV_1874	0.786863739
211	ASV_1541	0.786792724
212	ASV_850	0.78672171
213	ASV_497	0.786650696
214	ASV_2014	0.786579681
215	ASV_2054	0.786508667
216	ASV_572	0.786437652
217	ASV_2651	0.777341319
218	ASV_871	0.77700047
219	ASV_2266	0.77665962
220	ASV_2281	0.776318771
221	ASV_1563	0.775977922
222	ASV_592	0.775637072
223	ASV_1205	0.775296223
224	ASV_1370	0.774955374
225	ASV_867	0.774614525
226	ASV_2334	0.774273675
227	ASV_930	0.773932826
228	ASV_1977	0.773591977
229	ASV_900	0.773251127
230	ASV_2462	0.772910278
231	ASV_1851	0.772569429
232	ASV_376	0.77222858
233	ASV_653	0.77188773
234	ASV_1794	0.771546881
235	ASV_519	0.771206032
236	ASV_2476	0.770865182
237	ASV_1844	0.770524333
238	ASV_1029	0.770183484
239	ASV_2108	0.769540341
240	ASV_658	0.769426353
241	ASV_935	0.769312366
242	ASV_1184	0.769198378
243	ASV_1265	0.769084391
244	ASV_600	0.768970404
245	ASV_1169	0.768856416
246	ASV_2237	0.768742429
247	ASV_782	0.768628441
248	ASV_880	0.768514454
249	ASV_2076	0.768400467
250	ASV_2390	0.768286479
251	ASV_2215	0.768172492
252	ASV_1553	0.768058505
253	ASV_756	0.767944517
254	ASV_1592	0.76783053
255	ASV_1175	0.767716542
256	ASV_1035	0.767602555
257	ASV_1210	0.767488568
258	ASV_1111	0.76737458
259	ASV_2111	0.767260593
260	ASV_743	0.767146605
261	ASV_393	0.767032618
262	ASV_420	0.766918631
263	ASV_5635	0.766804643
264	ASV_982	0.766690656
265	ASV_2880	0.766576669
266	ASV_879	0.766462681
267	ASV_829	0.766348694
268	ASV_1037	0.766234706
269	ASV_627	0.766120719
270	ASV_306	0.766006732
271	ASV_230	0.765892744
272	ASV_252	0.765778757
273	ASV_206	0.765664769
274	ASV_506	0.765550782
275	ASV_293	0.765436795
276	ASV_400	0.765322807
277	ASV_333	0.76520882
278	ASV_240	0.765094832
279	ASV_599	0.764980845
280	ASV_360	0.764866858
281	ASV_477	0.76475287
282	ASV_271	0.764638883
283	ASV_374	0.759540341
284	ASV_343	0.759426353
285	ASV_369	0.759312366
286	ASV_204	0.759198378
287	ASV_273	0.759084391
288	ASV_269	0.758970404
289	ASV_417	0.758856416
290	ASV_711	0.758742429
291	ASV_239	0.758628441
292	ASV_661	0.758514454
293	ASV_785	0.758400467
294	ASV_768	0.758286479
295	ASV_593	0.758172492
296	ASV_610	0.758058505
297	ASV_739	0.757944517
298	ASV_491	0.75783053
299	ASV_839	0.757716542
300	ASV_180	0.757602555
301	ASV_605	0.757488568
302	ASV_671	0.75737458
303	ASV_349	0.757260593
304	ASV_216	0.757146605
305	ASV_332	0.757032618
306	ASV_426	0.756918631
307	ASV_337	0.756804643
308	ASV_556	0.756690656
309	ASV_401	0.756576669
310	ASV_382	0.756462681
311	ASV_1103	0.756348694
312	ASV_945	0.756234706
313	ASV_690	0.756120719
314	ASV_724	0.756006732
315	ASV_714	0.755892744
316	ASV_683	0.755778757
317	ASV_405	0.755664769
318	ASV_668	0.755550782
319	ASV_771	0.755436795
320	ASV_903	0.755322807
321	ASV_193	0.75520882
322	ASV_591	0.755094832
323	ASV_1349	0.754980845
324	ASV_454	0.754866858
325	ASV_997	0.75475287
326	ASV_940	0.754638883
327	ASV_629	0.754524896
328	ASV_691	0.754410908
329	ASV_891	0.754296921
330	ASV_874	0.754182933
331	ASV_582	0.754068946
332	ASV_755	0.753954959
333	ASV_526	0.753840971
334	ASV_1012	0.753726984
335	ASV_520	0.753612996
336	ASV_834	0.753499009
337	ASV_1298	0.753385022
338	ASV_664	0.753271034
339	ASV_479	0.753157047
340	ASV_1277	0.75304306
341	ASV_991	0.752929072
342	ASV_995	0.752815085
343	ASV_722	0.752701097
344	ASV_503	0.75258711
345	ASV_853	0.752473123
346	ASV_821	0.752359135
347	ASV_214	0.752245148
348	ASV_250	0.75213116
349	ASV_856	0.752017173
350	ASV_863	0.751903186
351	ASV_730	0.751789198
352	ASV_948	0.751675211
353	ASV_567	0.751561224
354	ASV_524	0.74985868
355	ASV_233	0.749667349
356	ASV_439	0.749476018
357	ASV_585	0.749284687
358	ASV_485	0.749093356
359	ASV_1318	0.748902025
360	ASV_566	0.748710693
361	ASV_1297	0.748519362
362	ASV_431	0.748328031
363	ASV_999	0.7481367
364	ASV_1248	0.747945369
365	ASV_1048	0.747754038
366	ASV_1357	0.747562706
367	ASV_2017	0.747371375
368	ASV_1009	0.747180044
369	ASV_1629	0.746988713
370	ASV_660	0.746797382
371	ASV_1469	0.746606051
372	ASV_534	0.746414719
373	ASV_1075	0.746223388
374	ASV_956	0.746032057
375	ASV_763	0.745840726
376	ASV_518	0.745649395
377	ASV_1445	0.745458064
378	ASV_621	0.745266732
379	ASV_1303	0.745075401
380	ASV_793	0.74488407
381	ASV_1180	0.744692739
382	ASV_1047	0.744501408
383	ASV_1824	0.744310077
384	ASV_1392	0.744118745
385	ASV_1241	0.743927414
386	ASV_823	0.743736083
387	ASV_1407	0.743544752
388	ASV_922	0.743353421
389	ASV_843	0.74316209
390	ASV_482	0.742970758
391	ASV_470	0.742779427
392	ASV_1883	0.742588096
393	ASV_614	0.742396765
394	ASV_1198	0.742205434
395	ASV_1581	0.742014103
396	ASV_1396	0.741822771
397	ASV_1475	0.74163144
398	ASV_1817	0.741440109
399	ASV_852	0.741248778
400	ASV_772	0.741057447
401	ASV_379	0.740866116
402	ASV_1813	0.740674784
403	ASV_1650	0.740483453
404	ASV_866	0.740292122
405	ASV_961	0.740100791
406	ASV_677	0.73990946
407	ASV_1540	0.739718129
408	ASV_626	0.739526797
409	ASV_1076	0.739335466
410	ASV_407	0.739144135
411	ASV_994	0.738952804
412	ASV_936	0.738761473
413	ASV_669	0.738570142
414	ASV_594	0.73837881
415	ASV_1411	0.738187479
416	ASV_1092	0.737996148
417	ASV_1124	0.737804817
418	ASV_1420	0.737613486
419	ASV_801	0.737422155
420	ASV_716	0.737230823
421	ASV_1162	0.737039492
422	ASV_1069	0.736848161
423	ASV_1186	0.73665683
424	ASV_1122	0.736465499
425	ASV_1187	0.736274168
426	ASV_832	0.736082836
427	ASV_1321	0.735891505
428	ASV_1080	0.735700174
429	ASV_1460	0.735508843
430	ASV_1306	0.735317512
431	ASV_1394	0.73512618
432	ASV_804	0.734934849
433	ASV_699	0.734743518
434	ASV_776	0.734552187
435	ASV_1405	0.734360856
436	ASV_616	0.734169525
437	ASV_1646	0.733978193
438	ASV_857	0.733786862
439	ASV_1200	0.733595531
440	ASV_1209	0.7334042
441	ASV_818	0.733212869
442	ASV_1056	0.733021538
443	ASV_643	0.732830206
444	ASV_864	0.732638875
445	ASV_487	0.732447544
446	ASV_1149	0.732256213
447	ASV_322	0.732064882
448	ASV_270	0.731873551
449	ASV_403	0.731682219
450	ASV_1284	0.731490888
451	ASV_340	0.731299557
452	ASV_195	0.731108226
453	ASV_342	0.730916895
454	ASV_366	0.730725564
455	ASV_201	0.730534232
456	ASV_186	0.730342901
457	ASV_213	0.73015157
458	ASV_188	0.729960239
459	ASV_419	0.729768908
460	ASV_324	0.729577577
461	ASV_604	0.729386245
462	ASV_651	0.729194914
463	ASV_535	0.729003583
464	ASV_597	0.728812252
465	ASV_370	0.728620921
466	ASV_550	0.72842959
467	ASV_502	0.728238258
468	ASV_301	0.728046927
469	ASV_261	0.727855596
470	ASV_532	0.727664265
471	ASV_540	0.727472934
472	ASV_312	0.727281603
473	ASV_423	0.727090271
474	ASV_395	0.72689894
475	ASV_490	0.726707609
476	ASV_478	0.726516278
477	ASV_234	0.726324947
478	ASV_175	0.726133616
479	ASV_368	0.725942284
480	ASV_429	0.725750953
481	ASV_425	0.725559622
482	ASV_334	0.725368291
483	ASV_308	0.72517696
484	ASV_328	0.724985629
485	ASV_391	0.724794297
486	ASV_294	0.724602966
487	ASV_576	0.724411635
488	ASV_196	0.724220304
489	ASV_708	0.724028973
490	ASV_397	0.723837642
491	ASV_358	0.72364631
492	ASV_511	0.723454979
493	ASV_181	0.723263648
494	ASV_296	0.723072317
495	ASV_295	0.722880986
496	ASV_307	0.722689655
497	ASV_326	0.722498323
498	ASV_398	0.722306992
499	ASV_246	0.722115661
500	ASV_218	0.72192433
501	ASV_757	0.721732999
502	ASV_565	0.721541668
503	ASV_598	0.721350336
504	ASV_636	0.721159005
505	ASV_1049	0.720967674
506	ASV_789	0.720776343
507	ASV_536	0.720585012
508	ASV_803	0.72039368
509	ASV_676	0.720202349
510	ASV_177	0.720011018
511	ASV_427	0.719819687
512	ASV_136	0.719628356
513	ASV_138	0.719437025
514	ASV_330	0.719245693
515	ASV_346	0.719054362
516	ASV_217	0.718863031
517	ASV_282	0.7186717
518	ASV_460	0.718480369
519	ASV_198	0.718289038
520	ASV_321	0.718097706
521	ASV_413	0.717906375
522	ASV_303	0.717715044
523	ASV_373	0.717523713
524	ASV_435	0.717332382
525	ASV_383	0.717141051
526	ASV_659	0.716949719
527	ASV_210	0.716758388
528	ASV_347	0.716567057
529	ASV_345	0.716375726
530	ASV_153	0.716184395
531	ASV_236	0.715993064
532	ASV_355	0.715801732
533	ASV_433	0.715610401
534	ASV_190	0.71541907
535	ASV_620	0.715227739
536	ASV_371	0.715036408
537	ASV_272	0.714845077
538	ASV_215	0.70987348
539	ASV_399	0.709006798
540	ASV_125	0.70507485
541	ASV_184	0.705035267
542	ASV_512	0.704227068
543	ASV_291	0.704057721
544	ASV_302	0.703900398
545	ASV_197	0.703253424
546	ASV_396	0.701207874
547	ASV_279	0.699473763
548	ASV_238	0.699425949
549	ASV_098	0.699318565
550	ASV_182	0.698272567
551	ASV_354	0.697956587
552	ASV_242	0.696281454
553	ASV_232	0.696224622
554	ASV_300	0.695267934
555	ASV_119	0.694757351
556	ASV_446	0.69372597
557	ASV_361	0.692028756
558	ASV_229	0.691541992
559	ASV_583	0.690461516
560	ASV_245	0.690201633
561	ASV_356	0.688425027
562	ASV_126	0.687562063
563	ASV_495	0.687538576
564	ASV_570	0.687457104
565	ASV_444	0.687356276
566	ASV_297	0.686121342
567	ASV_277	0.686041949
568	ASV_199	0.685832131
569	ASV_154	0.682335018
570	ASV_380	0.681657659
571	ASV_440	0.681239901
572	ASV_459	0.681106656
573	ASV_134	0.680645302
574	ASV_223	0.679371107
575	ASV_528	0.678906737
576	ASV_489	0.678224896
577	ASV_220	0.678123478
578	ASV_212	0.677016712
579	ASV_314	0.676970461
580	ASV_241	0.675984301
581	ASV_173	0.675856992
582	ASV_563	0.675805866
583	ASV_464	0.675029194
584	ASV_353	0.67381704
585	ASV_441	0.672101773
586	ASV_434	0.671378556
587	ASV_377	0.669429963
588	ASV_927	0.668443772
589	ASV_450	0.665807661
590	ASV_263	0.665746532
591	ASV_335	0.665569044
592	ASV_276	0.663337622
593	ASV_889	0.661098585
594	ASV_480	0.66063272
595	ASV_183	0.660129145
596	ASV_292	0.657516508
597	ASV_262	0.657098543
598	ASV_170	0.656834431
599	ASV_700	0.654946496
600	ASV_161	0.65453914
601	ASV_770	0.654243608
602	ASV_290	0.65244808
603	ASV_514	0.650406966
604	ASV_411	0.647467353
605	ASV_488	0.647311845
606	ASV_172	0.646496008
607	ASV_281	0.645935571
608	ASV_317	0.644951847
609	ASV_452	0.644549042
610	ASV_359	0.642895617
611	ASV_389	0.642014537
612	ASV_163	0.641843699
613	ASV_351	0.640731583
614	ASV_412	0.640567151
615	ASV_508	0.640510941
616	ASV_103	0.639541234
617	ASV_146	0.638799306
618	ASV_299	0.638412499
619	ASV_169	0.638046752
620	ASV_133	0.637760953
621	ASV_155	0.637315704
622	ASV_168	0.635856216
623	ASV_545	0.635694778
624	ASV_107	0.635305501
625	ASV_099	0.634583675
626	ASV_323	0.63429398
627	ASV_453	0.633774473
628	ASV_122	0.632938448
629	ASV_748	0.632556318
630	ASV_310	0.630721359
631	ASV_418	0.630459976
632	ASV_248	0.630151431
633	ASV_553	0.629614227
634	ASV_289	0.629445741
635	ASV_466	0.629327488
636	ASV_363	0.629132226
637	ASV_589	0.62815859
638	ASV_284	0.627936133
639	ASV_449	0.626139188
640	ASV_443	0.62561013
641	ASV_670	0.623514526
642	ASV_320	0.622906051
643	ASV_406	0.621593651
644	ASV_254	0.620917
645	ASV_205	0.620687154
646	ASV_129	0.62060633
647	ASV_187	0.619143866
648	ASV_388	0.61632446
649	ASV_549	0.614948789
650	ASV_084	0.613817652
651	ASV_076	0.611500274
652	ASV_101	0.6113675
653	ASV_258	0.61102151
654	ASV_278	0.609845831
655	ASV_287	0.607684321
656	ASV_144	0.607683366
657	ASV_150	0.606078632
658	ASV_111	0.605546585
659	ASV_221	0.604006287
660	ASV_243	0.60340296
661	ASV_208	0.602981082
662	ASV_255	0.601873799
663	ASV_151	0.600636749
664	ASV_348	0.600559721
665	ASV_422	0.598174376
666	ASV_143	0.59765818
667	ASV_148	0.597091374
668	ASV_372	0.595351537
669	ASV_092	0.594905048
670	ASV_260	0.594278479
671	ASV_331	0.594158793
672	ASV_074	0.593166704
673	ASV_437	0.593151063
674	ASV_249	0.593105548
675	ASV_336	0.592656337
676	ASV_339	0.590159034
677	ASV_430	0.58983009
678	ASV_298	0.589396079
679	ASV_211	0.588588283
680	ASV_473	0.588496948
681	ASV_365	0.588164553
682	ASV_207	0.587504575
683	ASV_386	0.587342457
684	ASV_387	0.586963909
685	ASV_149	0.586790642
686	ASV_465	0.582765542
687	ASV_128	0.582308136
688	ASV_457	0.581365763
689	ASV_414	0.581036032
690	ASV_080	0.580725891
691	ASV_552	0.580026852
692	ASV_063	0.579627932
693	ASV_442	0.579371332
694	ASV_350	0.578832035
695	ASV_185	0.578750024
696	ASV_409	0.577611211
697	ASV_135	0.577026754
698	ASV_394	0.574234129
699	ASV_468	0.571384862
700	ASV_165	0.569752735
701	ASV_500	0.569688516
702	ASV_275	0.568867075
703	ASV_451	0.566920434
704	ASV_325	0.565949096
705	ASV_313	0.563866958
706	ASV_458	0.561776411
707	ASV_116	0.560931215
708	ASV_392	0.560066463
709	ASV_472	0.558474667
710	ASV_112	0.555705724
711	ASV_266	0.555193247
712	ASV_410	0.553868893
713	ASV_257	0.552120026
714	ASV_147	0.548962556
715	ASV_096	0.545695568
716	ASV_222	0.545486116
717	ASV_390	0.544972092
718	ASV_044	0.543698961
719	ASV_065	0.542972
720	ASV_178	0.542455675
721	ASV_053	0.542175537
722	ASV_438	0.541915489
723	ASV_529	0.541018788
724	ASV_021	0.540629771
725	ASV_329	0.53977816
726	ASV_415	0.539502172
727	ASV_028	0.536251324
728	ASV_378	0.535240227
729	ASV_848	0.535202574
730	ASV_083	0.53491371
731	ASV_717	0.534674837
732	ASV_166	0.534304302
733	ASV_662	0.53273074
734	ASV_288	0.532476006
735	ASV_367	0.531390165
736	ASV_160	0.527786035
737	ASV_073	0.527496525
738	ASV_432	0.526399176
739	ASV_158	0.526267713
740	ASV_049	0.525327919
741	ASV_551	0.524973109
742	ASV_462	0.524244782
743	ASV_280	0.523919644
744	ASV_814	0.520338874
745	ASV_179	0.52013145
746	ASV_192	0.519792996
747	ASV_558	0.519153821
748	ASV_109	0.517204986
749	ASV_264	0.516935217
750	ASV_067	0.516469199
751	ASV_167	0.516364058
752	ASV_318	0.516302583
753	ASV_108	0.515879586
754	ASV_034	0.51461628
755	ASV_251	0.513595231
756	ASV_268	0.511143238
757	ASV_283	0.510040041
758	ASV_436	0.509958842
759	ASV_319	0.509885496
760	ASV_338	0.50899361
761	ASV_517	0.508906505
762	ASV_574	0.507837991
763	ASV_428	0.505547074
764	ASV_362	0.504082973
765	ASV_072	0.503881517
766	ASV_311	0.502165122
767	ASV_499	0.501856761
768	ASV_077	0.500891427
769	ASV_381	0.500370544
770	ASV_005	0.499171997
771	ASV_247	0.49917028
772	ASV_001	0.498909495
773	ASV_097	0.498487408
774	ASV_025	0.497218724
775	ASV_009	0.497174134
776	ASV_003	0.49666879
777	ASV_042	0.496487146
778	ASV_006	0.495276717
779	ASV_020	0.494878944
780	ASV_225	0.49467609
781	ASV_010	0.494469221
782	ASV_285	0.494413433
783	ASV_012	0.494313483
784	ASV_031	0.493835332
785	ASV_018	0.492953529
786	ASV_016	0.492924622
787	ASV_007	0.492918227
788	ASV_226	0.492849206
789	ASV_038	0.492550541
790	ASV_055	0.492243858
791	ASV_004	0.492235961
792	ASV_191	0.492205826
793	ASV_152	0.492196357
794	ASV_156	0.491997874
795	ASV_014	0.489088035
796	ASV_075	0.487970862
797	ASV_017	0.487792953
798	ASV_124	0.487690542
799	ASV_127	0.486416026
800	ASV_029	0.486155901
801	ASV_040	0.484975714
802	ASV_026	0.484908281
803	ASV_078	0.484751861
804	ASV_022	0.483517258
805	ASV_011	0.48286443
806	ASV_039	0.482864115
807	ASV_036	0.482670758
808	ASV_013	0.481991154
809	ASV_030	0.481433668
810	ASV_019	0.48122566
811	ASV_023	0.480646798
812	ASV_050	0.480622285
813	ASV_024	0.479959
814	ASV_002	0.479713453
815	ASV_043	0.479467447
816	ASV_176	0.479334383
817	ASV_035	0.477356554
818	ASV_057	0.475529346
819	ASV_120	0.474150736
820	ASV_404	0.473529436
821	ASV_045	0.473169907
822	ASV_015	0.47259931
823	ASV_227	0.47128665
824	ASV_047	0.470983951
825	ASV_123	0.467188053
826	ASV_027	0.467023613
827	ASV_037	0.466845758
828	ASV_052	0.466789886
829	ASV_085	0.466209983
830	ASV_309	0.466161926
831	ASV_202	0.46395623
832	ASV_079	0.461072568
833	ASV_352	0.461001975
834	ASV_066	0.460061
835	ASV_056	0.459490723
836	ASV_100	0.458921806
837	ASV_059	0.458726982
838	ASV_132	0.457175786
839	ASV_071	0.45667372
840	ASV_203	0.452034186
841	ASV_061	0.451829022
842	ASV_046	0.450277981
843	ASV_058	0.449109234
844	ASV_094	0.444725968
845	ASV_054	0.444523874
846	ASV_041	0.44254607
847	ASV_033	0.44067384
848	ASV_070	0.437137739
849	ASV_069	0.436331591
850	ASV_137	0.436263478
851	ASV_048	0.43499801
852	ASV_051	0.418230285
853	ASV_130	0.414978308
854	ASV_091	0.414494043
855	ASV_068	0.411780316
856	ASV_274	0.407480858
857	ASV_095	0.406780997
858	ASV_259	0.400588409
859	ASV_194	0.394105527
860	ASV_118	0.39232275
861	ASV_082	0.386780862
862	ASV_062	0.385058564
863	ASV_064	0.367383892
864	ASV_060	0.365812294
865	ASV_086	0.364119178
866	ASV_164	0.363940703
867	ASV_174	0.362081883
868	ASV_304	0.361776896
869	ASV_090	0.3569694
870	ASV_219	0.348069635
871	ASV_093	0.347913268
872	ASV_142	0.34482784
873	ASV_102	0.329114275
874	ASV_105	0.328105901
875	ASV_200	0.32485061
876	ASV_141	0.319197883
877	ASV_088	0.311420136
878	ASV_171	0.303036447
879	ASV_089	0.284673578
880	ASV_121	0.282317803
881	ASV_140	0.275258623
882	ASV_114	0.263290263
883	ASV_117	0.262213312
884	ASV_110	0.242475767
885	ASV_235	0.21082726
886	ASV_159	0.19159821
887	ASV_224	0.179293646
888	ASV_267	0.175505886
889	ASV_131	0.147297957
890	ASV_385	0.102214186
891	ASV_139	0.096382364
