# Supplementary material for: Stochastic variational variable selection for high-dimensional microbiome data
Source: Microbiome. 2022 Dec 24;10:236. doi: 10.1186/s40168-022-01439-0 (PMC9789572; doi:10.1186/s40168-022-01439-0)
Supplement: Supplementary file 4 — Additional file 3: Table S1. The probability of microbiome species that are selected by SVVS in dataset A. The values are ordered in descending order (from largest to smallest). Table S2. The probability of microbiome species that are selected by SVVS in dataset B. The values are ordered in descending order (from largest to smallest). [file 40168_2022_1439_MOESM3_ESM.zip › Table_S2.csv]

	Microbiome_species	Selected_probability
0	ASV_189	0.8136472940173615
1	ASV_244	0.7896284276405774
2	ASV_230	0.7696933925915743
3	ASV_180	0.7443197370700572
4	ASV_231	0.7431942980560097
5	ASV_256	0.7408778020844753
6	ASV_252	0.737245915187692
7	ASV_216	0.7339564213251331
8	ASV_193	0.7320227900545184
9	ASV_206	0.7313921079359219
10	ASV_240	0.7292870930869325
11	ASV_316	0.7167922532186073
12	ASV_204	0.7081013385377455
13	ASV_239	0.703629951361359
14	ASV_357	0.697148087362241
15	ASV_213	0.696453419295312
16	ASV_306	0.6946296776698397
17	ASV_214	0.692806991946907
18	ASV_333	0.6921848099195064
19	ASV_201	0.6913986610451278
20	ASV_186	0.6872209438317979
21	ASV_188	0.6840203189781073
22	ASV_271	0.6838554435254314
23	ASV_195	0.680146261537098
24	ASV_153	0.6797246269774113
25	ASV_233	0.6756913598126555
26	ASV_175	0.6751904754210273
27	ASV_269	0.6749194717851601
28	ASV_098	0.6743016460118587
29	ASV_273	0.6731571214971719
30	ASV_138	0.667033339439116
31	ASV_181	0.6651847055925374
32	ASV_253	0.6631863888204201
33	ASV_293	0.6612208438401986
34	ASV_119	0.6562455450086119
35	ASV_177	0.6562087531214228
36	ASV_250	0.6545859131386838
37	ASV_126	0.65348750995961
38	ASV_198	0.6514457047902337
39	ASV_196	0.6483747125759995
40	ASV_136	0.6449906580269369
41	ASV_270	0.6430631211807812
42	ASV_343	0.6381320725242745
43	ASV_294	0.6380852445810332
44	ASV_134	0.6373142762094429
45	ASV_360	0.6329742789692686
46	ASV_599	0.6329563256477899
47	ASV_506	0.6315050459576806
48	ASV_400	0.6314422668473569
49	ASV_154	0.6308027754611356
50	ASV_342	0.6299802306818949
51	ASV_182	0.6294389275900913
52	ASV_184	0.6277217907283427
53	ASV_217	0.627007104872977
54	ASV_477	0.6269851010915419
55	ASV_234	0.6258697381466286
56	ASV_301	0.6230655878029215
57	ASV_218	0.6225318587817805
58	ASV_261	0.6220826171512749
59	ASV_417	0.6210497839694126
60	ASV_349	0.619482488508928
61	ASV_332	0.6190342628817053
62	ASV_426	0.6185623982792856
63	ASV_337	0.6185599483082761
64	ASV_103	0.6178949116403041
65	ASV_161	0.6178462009415207
66	ASV_215	0.617691255097875
67	ASV_246	0.6176310406294527
68	ASV_173	0.6154774909240748
69	ASV_374	0.6150263482139675
70	ASV_125	0.6145528397801457
71	ASV_099	0.612861438532327
72	ASV_326	0.6123774145224494
73	ASV_295	0.6113146622512032
74	ASV_296	0.6113122097112069
75	ASV_133	0.6111679205852808
76	ASV_366	0.611140007614362
77	ASV_197	0.6103067826214366
78	ASV_369	0.609903636958995
79	ASV_190	0.6088083053612232
80	ASV_220	0.607880282364092
81	ASV_107	0.6055120075964927
82	ASV_358	0.6044706689785713
83	ASV_122	0.6038059869955299
84	ASV_328	0.602499855192468
85	ASV_308	0.6013871733860419
86	ASV_403	0.6007297874094776
87	ASV_084	0.6006844798287581
88	ASV_170	0.6005846954346337
89	ASV_199	0.6001921976056022
90	ASV_232	0.5998078210808696
91	ASV_272	0.5997986126255009
92	ASV_242	0.5997634891095635
93	ASV_567	0.5995624323972627
94	ASV_397	0.5994873145131676
95	ASV_076	0.5993940120436309
96	ASV_282	0.5985917364469489
97	ASV_129	0.5984719395701147
98	ASV_439	0.5979406746954077
99	ASV_585	0.5979360045644798
100	ASV_485	0.5979132114801484
101	ASV_322	0.5978551222788185
102	ASV_183	0.5973326367664826
103	ASV_229	0.5954911419441341
104	ASV_238	0.5950764262330549
105	ASV_279	0.5950620291631713
106	ASV_210	0.5933215052535347
107	ASV_146	0.5932045772922172
108	ASV_101	0.5926454169763152
109	ASV_236	0.5923918193547804
110	ASV_490	0.5921071250476994
111	ASV_155	0.5919295131931641
112	ASV_212	0.5918463935205185
113	ASV_478	0.5908119759187591
114	ASV_425	0.5907930507789482
115	ASV_334	0.5886552804036018
116	ASV_346	0.5877121368908333
117	ASV_550	0.5872663396720773
118	ASV_540	0.5872131895943601
119	ASV_370	0.5862563598126429
120	ASV_241	0.5853913434702549
121	ASV_502	0.5849352590767801
122	ASV_245	0.5848905949443713
123	ASV_330	0.5835178683225917
124	ASV_312	0.5829923882933042
125	ASV_429	0.5829334240475409
126	ASV_172	0.5820290107830176
127	ASV_321	0.581346108011887
128	ASV_144	0.5808472522174409
129	ASV_347	0.5807181830975393
130	ASV_111	0.5807148240273066
131	ASV_368	0.5805201099700679
132	ASV_419	0.5804778329962375
133	ASV_324	0.5804611639475374
134	ASV_604	0.5804599270307849
135	ASV_074	0.5801215508306192
136	ASV_535	0.579851046491628
137	ASV_597	0.5798509802723486
138	ASV_355	0.57856626849366
139	ASV_291	0.5785223584417504
140	ASV_223	0.5780778204647384
141	ASV_651	0.5777692164517966
142	ASV_532	0.5776877077669479
143	ASV_423	0.57766525670703
144	ASV_395	0.5776592292287481
145	ASV_303	0.5771244369038937
146	ASV_092	0.5763905410106769
147	ASV_340	0.5760946414863746
148	ASV_169	0.5759940434379929
149	ASV_391	0.5759776710079942
150	ASV_290	0.5755016753268091
151	ASV_276	0.5751306694148551
152	ASV_150	0.5746253794954532
153	ASV_413	0.574524847807179
154	ASV_383	0.5744694850894773
155	ASV_163	0.5739379507426131
156	ASV_277	0.5735617608052402
157	ASV_063	0.5721479321513218
158	ASV_205	0.5718007281317719
159	ASV_345	0.5716276157754454
160	ASV_433	0.5716183149312918
161	ASV_080	0.5711511702452915
162	ASV_187	0.5702666579428789
163	ASV_302	0.5699426256018341
164	ASV_300	0.5695237521651219
165	ASV_512	0.5690874429854267
166	ASV_143	0.5690565832785819
167	ASV_396	0.5690301128317344
168	ASV_354	0.5690033820802118
169	ASV_460	0.5688333784085612
170	ASV_289	0.5674030012568835
171	ASV_151	0.567187656078808
172	ASV_435	0.5670903769714154
173	ASV_659	0.5670714652182863
174	ASV_262	0.5670277010116386
175	ASV_284	0.5669253873866408
176	ASV_168	0.5667374097900424
177	ASV_148	0.5663898003969469
178	ASV_373	0.5658330501915582
179	ASV_398	0.565162131952057
180	ASV_305	0.5649129962667019
181	ASV_515	0.564909923943017
182	ASV_620	0.5642310251012598
183	ASV_371	0.5642189510391803
184	ASV_361	0.5633765511994294
185	ASV_135	0.563147972749065
186	ASV_476	0.5628018247728118
187	ASV_634	0.5628010799908123
188	ASV_872	0.5628006240559756
189	ASV_1051	0.5627992204756447
190	ASV_611	0.5627983532223799
191	ASV_493	0.5627981549931217
192	ASV_1213	0.5627966963160475
193	ASV_817	0.5627929555495977
194	ASV_734	0.5627921309196245
195	ASV_314	0.5625008852816009
196	ASV_353	0.5624795988462064
197	ASV_427	0.5620977693084551
198	ASV_1350	0.560076235488952
199	ASV_421	0.560074538686604
200	ASV_1311	0.56007449659512
201	ASV_467	0.5600739431844278
202	ASV_1041	0.5600738987032813
203	ASV_248	0.5598501628347382
204	ASV_583	0.5598114354759953
205	ASV_444	0.5597893109911712
206	ASV_317	0.5596378266225148
207	ASV_364	0.5594187557616181
208	ASV_292	0.5590863090133091
209	ASV_128	0.5575076785709598
210	ASV_263	0.5570421254556795
211	ASV_149	0.5567063416255291
212	ASV_208	0.5560999345678128
213	ASV_464	0.5548939715740211
214	ASV_356	0.5545260097693377
215	ASV_489	0.554375682442472
216	ASV_484	0.5532929990575152
217	ASV_544	0.5532919024909244
218	ASV_667	0.5532907463124711
219	ASV_527	0.5532902955088393
220	ASV_440	0.5496826196111158
221	ASV_323	0.5496627438105753
222	ASV_528	0.549639861248841
223	ASV_563	0.549605151453797
224	ASV_441	0.5495469985571422
225	ASV_377	0.5495317453226103
226	ASV_434	0.5495124491004727
227	ASV_450	0.5494794345336053
228	ASV_165	0.5492482406789485
229	ASV_185	0.549235502026732
230	ASV_459	0.5486711451367338
231	ASV_446	0.5484878212431017
232	ASV_770	0.5478965497002064
233	ASV_351	0.547879495240506
234	ASV_299	0.5476345716930575
235	ASV_514	0.5473400059514361
236	ASV_243	0.5473027687872687
237	ASV_411	0.5472827230233217
238	ASV_258	0.5470301403870519
239	ASV_207	0.5466553074692537
240	ASV_380	0.5463755427608903
241	ASV_443	0.5462042961489011
242	ASV_221	0.546127064369877
243	ASV_116	0.5453244451692814
244	ASV_927	0.5452488467430131
245	ASV_889	0.5451569087818945
246	ASV_480	0.5451478556549232
247	ASV_700	0.5450747474643691
248	ASV_406	0.5447105864720398
249	ASV_310	0.5444261658108478
250	ASV_320	0.5436726818032148
251	ASV_488	0.5433814655040969
252	ASV_389	0.5433234347190142
253	ASV_508	0.5433092088865836
254	ASV_780	0.5433084967457756
255	ASV_571	0.5433084356027166
256	ASV_632	0.5433057533527548
257	ASV_408	0.5433056560316349
258	ASV_522	0.5433053322295436
259	ASV_623	0.5433049888875171
260	ASV_695	0.5433045755479795
261	ASV_745	0.5433044909722426
262	ASV_507	0.5433043694995764
263	ASV_754	0.5433043420737775
264	ASV_498	0.5433041069211242
265	ASV_647	0.5433032523954295
266	ASV_510	0.5433026864513896
267	ASV_255	0.5432068530608234
268	ASV_452	0.5425488256054382
269	ASV_359	0.5425279374886007
270	ASV_412	0.5424993580262054
271	ASV_466	0.5421163479963137
272	ASV_670	0.5420382426459602
273	ASV_1308	0.5418589159918334
274	ASV_1141	0.5418572827606363
275	ASV_964	0.5418568268745393
276	ASV_445	0.54185671099584
277	ASV_539	0.5418565392858528
278	ASV_655	0.5418563848838576
279	ASV_705	0.5418557334670064
280	ASV_1073	0.5418550330887675
281	ASV_602	0.5418548306850376
282	ASV_687	0.54185449653953
283	ASV_887	0.5418530525072592
284	ASV_644	0.54185232438746
285	ASV_635	0.5418484600237616
286	ASV_315	0.5416552458978598
287	ASV_211	0.5406198755534773
288	ASV_278	0.5404443110676371
289	ASV_287	0.5404311071806628
290	ASV_249	0.5402988412366513
291	ASV_112	0.5397797481504333
292	ASV_1358	0.5392362710693761
293	ASV_1302	0.5392359927493883
294	ASV_1489	0.5392358537273678
295	ASV_737	0.5392354420598614
296	ASV_663	0.5392353590772982
297	ASV_1351	0.5392347745440259
298	ASV_1545	0.5392347548870624
299	ASV_384	0.5392338779129169
300	ASV_779	0.5392338464924289
301	ASV_618	0.5392337040134155
302	ASV_523	0.5392335210832939
303	ASV_777	0.5392334792769861
304	ASV_1136	0.5392333630078713
305	ASV_590	0.539232623214242
306	ASV_474	0.5392325847465953
307	ASV_581	0.5392322688590189
308	ASV_836	0.5392320841069295
309	ASV_2080	0.5392317097169187
310	ASV_617	0.5392291879180606
311	ASV_044	0.5391418045750629
312	ASV_297	0.5385776738576236
313	ASV_348	0.5385236773313249
314	ASV_942	0.5383670240303936
315	ASV_065	0.5378154239429608
316	ASV_748	0.5378135265709305
317	ASV_589	0.5377579990190106
318	ASV_711	0.5373906615824182
319	ASV_363	0.537221381687755
320	ASV_449	0.5369446689824611
321	ASV_553	0.5368788489842385
322	ASV_021	0.5367275802548431
323	ASV_336	0.5358694224443931
324	ASV_399	0.5356005900270507
325	ASV_298	0.5345285226868866
326	ASV_053	0.5344256394240493
327	ASV_661	0.5338302956402532
328	ASV_593	0.5338298480431211
329	ASV_768	0.5338274846071398
330	ASV_739	0.5338272051240174
331	ASV_785	0.533826844060136
332	ASV_610	0.5338251396670566
333	ASV_254	0.5336149967163801
334	ASV_465	0.5323032654238041
335	ASV_096	0.5317740763616647
336	ASV_028	0.5315654105117784
337	ASV_545	0.5312724190489684
338	ASV_331	0.531205580011908
339	ASV_418	0.5311709639008779
340	ASV_473	0.5311413704160556
341	ASV_388	0.5310638696667771
342	ASV_547	0.5307888451050354
343	ASV_496	0.530788559336931
344	ASV_2234	0.53078855921378
345	ASV_560	0.5307884026808698
346	ASV_792	0.5307880607408973
347	ASV_1004	0.5307880607396096
348	ASV_577	0.5307880606658478
349	ASV_559	0.530787871224184
350	ASV_650	0.5307876666716621
351	ASV_516	0.5307875543224204
352	ASV_575	0.5307873676477262
353	ASV_588	0.5307872055604382
354	ASV_573	0.5307872051695578
355	ASV_966	0.5307872049624095
356	ASV_424	0.5307853893276313
357	ASV_678	0.5307852546732049
358	ASV_972	0.5307848938277484
359	ASV_929	0.5307847819211502
360	ASV_808	0.5307846074468224
361	ASV_917	0.530784543147894
362	ASV_530	0.5307844805068637
363	ASV_630	0.5307844503680564
364	ASV_1036	0.5307841668631343
365	ASV_1384	0.5307841417201353
366	ASV_766	0.5307841376786278
367	ASV_1688	0.5307839817180892
368	ASV_830	0.5307838155393044
369	ASV_3247	0.5307837104119568
370	ASV_1119	0.5307830565341722
371	ASV_1464	0.5307829796935493
372	ASV_1022	0.5307826578869957
373	ASV_731	0.5307825763126144
374	ASV_976	0.5307823140424682
375	ASV_2022	0.5307822838045282
376	ASV_387	0.5307083366697812
377	ASV_453	0.5306297218724172
378	ASV_491	0.5306248567135787
379	ASV_839	0.530622890105326
380	ASV_350	0.5294557630208275
381	ASV_260	0.5290989634539078
382	ASV_372	0.5276530086826975
383	ASV_556	0.5276404081657785
384	ASV_382	0.5276364120810818
385	ASV_401	0.5276362899580522
386	ASV_1103	0.527627693457598
387	ASV_945	0.5276237633372908
388	ASV_690	0.5276221381325618
389	ASV_714	0.5276209801570878
390	ASV_683	0.5276171829698335
391	ASV_724	0.5276167041946396
392	ASV_605	0.5273007400651619
393	ASV_430	0.5268397386235828
394	ASV_083	0.5265983338443935
395	ASV_552	0.5264613887398122
396	ASV_422	0.5263606914478375
397	ASV_457	0.5261648996812672
398	ASV_313	0.5257263963404311
399	ASV_147	0.5255904439220715
400	ASV_386	0.5254137289326613
401	ASV_414	0.525259878361225
402	ASV_339	0.5252226748465548
403	ASV_549	0.524136439123578
404	ASV_409	0.5240979665313225
405	ASV_073	0.5238204774707633
406	ASV_392	0.5235663915641152
407	ASV_1059	0.5228763525176637
408	ASV_628	0.5228757940592154
409	ASV_533	0.5228747007052831
410	ASV_375	0.5228746103109864
411	ASV_595	0.5228713941438665
412	ASV_049	0.5228571776901433
413	ASV_468	0.522604873328797
414	ASV_222	0.5225468298989632
415	ASV_671	0.5222932397866599
416	ASV_166	0.522154521933581
417	ASV_2313	0.5215277525576829
418	ASV_1291	0.521527601468769
419	ASV_916	0.5215273628799146
420	ASV_894	0.521527225789235
421	ASV_1216	0.5215272238338196
422	ASV_845	0.5215272052078932
423	ASV_1409	0.5215271817254088
424	ASV_939	0.5215271353145224
425	ASV_672	0.5215271172664369
426	ASV_579	0.5215270255081534
427	ASV_2225	0.5215269621896266
428	ASV_1826	0.5215269236668569
429	ASV_562	0.5215269065772367
430	ASV_951	0.5215269021904184
431	ASV_1463	0.5215268670350404
432	ASV_2391	0.5215268448247503
433	ASV_2277	0.521526820276948
434	ASV_904	0.521526744140729
435	ASV_2043	0.5215267040961402
436	ASV_1410	0.5215266743428287
437	ASV_1214	0.5215266737591547
438	ASV_481	0.5215266291212218
439	ASV_1487	0.5215266003281513
440	ASV_2151	0.5215265667867076
441	ASV_1858	0.5215264921873504
442	ASV_2292	0.5215264627816659
443	ASV_831	0.5215264504284755
444	ASV_1570	0.5215264496606108
445	ASV_2304	0.5215264446743344
446	ASV_471	0.5215264099476127
447	ASV_1252	0.5215263968136915
448	ASV_805	0.5215263944678109
449	ASV_822	0.5215263894708263
450	ASV_2320	0.5215263608351064
451	ASV_561	0.5215263596126306
452	ASV_603	0.5215263558273026
453	ASV_447	0.5215263401131424
454	ASV_1279	0.5215263101988303
455	ASV_1251	0.521526301234551
456	ASV_2302	0.5215262774356536
457	ASV_546	0.5215262034371925
458	ASV_1281	0.521526183385316
459	ASV_1417	0.5215261525670246
460	ASV_1800	0.5215261113611963
461	ASV_1008	0.5215260797387095
462	ASV_2708	0.5215260627792228
463	ASV_2319	0.5215260060563286
464	ASV_996	0.5215259973721419
465	ASV_625	0.5215259724469177
466	ASV_2920	0.5215259601686791
467	ASV_1954	0.5215259412934174
468	ASV_2887	0.5215259411432619
469	ASV_905	0.5215259221678771
470	ASV_3204	0.5215259033797434
471	ASV_513	0.5215258615864253
472	ASV_2509	0.5215258307179106
473	ASV_674	0.5215258149552455
474	ASV_1827	0.5215258143338702
475	ASV_2388	0.5215257663329915
476	ASV_1065	0.5215257550541706
477	ASV_680	0.5215257093136721
478	ASV_456	0.521525693204427
479	ASV_684	0.52152568186789
480	ASV_1969	0.5215256715609192
481	ASV_2888	0.5215255749107353
482	ASV_957	0.5215255428435263
483	ASV_2379	0.5215254248152561
484	ASV_741	0.5215254212764535
485	ASV_1327	0.5215253460537951
486	ASV_3736	0.5215253410514511
487	ASV_833	0.5215253017151037
488	ASV_838	0.5215252612456847
489	ASV_1868	0.5215252439525664
490	ASV_1003	0.5215252326730582
491	ASV_1339	0.5215251148254029
492	ASV_679	0.5215251134470336
493	ASV_1292	0.5215250631197275
494	ASV_1007	0.5215249677989684
495	ASV_1512	0.5215249054527236
496	ASV_1032	0.5215248156501557
497	ASV_2903	0.5215244906874945
498	ASV_1197	0.5215244428148802
499	ASV_2011	0.5215243692034783
500	ASV_4148	0.5215241588303892
501	ASV_4996	0.5215239815006447
502	ASV_1521	0.5215238471677692
503	ASV_2603	0.5215234501623878
504	ASV_2049	0.5215233431043437
505	ASV_897	0.5215233431037286
506	ASV_1987	0.521523218206526
507	ASV_642	0.5215024803613324
508	ASV_472	0.5214991867219511
509	ASV_500	0.5214023978096723
510	ASV_394	0.5208179223261434
511	ASV_257	0.5206687619070013
512	ASV_458	0.5203270471770637
513	ASV_486	0.5198601818675301
514	ASV_1210	0.5198329900824541
515	ASV_1757	0.5198315139434093
516	ASV_1174	0.5198311752664305
517	ASV_1814	0.5198311591418474
518	ASV_2054	0.5198311378694302
519	ASV_1563	0.5198310953563102
520	ASV_871	0.5198309930087955
521	ASV_2014	0.5198309391592645
522	ASV_592	0.5198309305901304
523	ASV_1205	0.519830786603908
524	ASV_1874	0.5198307624434533
525	ASV_1541	0.5198306106063809
526	ASV_850	0.5198305632719988
527	ASV_1370	0.5198305261498872
528	ASV_1977	0.5198305085233678
529	ASV_2334	0.5198304775337701
530	ASV_2281	0.5198304644858138
531	ASV_2462	0.5198304030664962
532	ASV_1794	0.5198303892334832
533	ASV_900	0.519830328654374
534	ASV_2651	0.5198302785895311
535	ASV_376	0.5198302691445703
536	ASV_2489	0.5198302539385401
537	ASV_1851	0.5198302502600238
538	ASV_2266	0.5198302021282185
539	ASV_867	0.5198301962034665
540	ASV_1844	0.5198301772507821
541	ASV_497	0.5198301759855943
542	ASV_2108	0.5198301529676262
543	ASV_1029	0.5198301342031321
544	ASV_653	0.5198301089744619
545	ASV_519	0.5198301023485081
546	ASV_2476	0.5198300997813443
547	ASV_1184	0.5198300949787635
548	ASV_1265	0.5198300495771351
549	ASV_572	0.5198300064505893
550	ASV_930	0.5198299959735082
551	ASV_935	0.5198298247510694
552	ASV_782	0.5198298103871347
553	ASV_658	0.5198297595559254
554	ASV_1169	0.5198297585970213
555	ASV_600	0.5198296030142187
556	ASV_2076	0.519829237443841
557	ASV_2237	0.5198292084794578
558	ASV_2390	0.5198291055826644
559	ASV_880	0.5198290628441209
560	ASV_1035	0.519829050264662
561	ASV_756	0.5198290206945104
562	ASV_1175	0.5198287925047299
563	ASV_2215	0.5198287611230207
564	ASV_1592	0.5198287449267184
565	ASV_1553	0.5198285754424762
566	ASV_743	0.5198285225825316
567	ASV_393	0.5198283628643774
568	ASV_2111	0.5198283213560576
569	ASV_1111	0.5198280363749209
570	ASV_420	0.5198274896114696
571	ASV_5635	0.5198273080989331
572	ASV_1037	0.5198262413196335
573	ASV_627	0.5198262356190956
574	ASV_829	0.519826189536501
575	ASV_982	0.519826050619782
576	ASV_2880	0.5198258850532341
577	ASV_879	0.5198255881662294
578	ASV_266	0.5186620626120564
579	ASV_325	0.5180835594950369
580	ASV_275	0.5176729069638846
581	ASV_454	0.5175026095130034
582	ASV_591	0.5175025453053242
583	ASV_1349	0.5175023797202514
584	ASV_891	0.517502351954285
585	ASV_691	0.5175023163550955
586	ASV_997	0.5175018342158776
587	ASV_582	0.5175018226207647
588	ASV_940	0.517501069322822
589	ASV_874	0.517500573605702
590	ASV_755	0.5175003310587717
591	ASV_629	0.5174990593498885
592	ASV_526	0.5174989143118314
593	ASV_451	0.5174908013033362
594	ASV_390	0.5174021349183151
595	ASV_437	0.5172041257943298
596	ASV_410	0.5170957874271165
597	ASV_365	0.5169928522950068
598	ASV_160	0.5164157163108329
599	ASV_520	0.5158391501265286
600	ASV_1012	0.5158389469139074
601	ASV_1298	0.515838922389829
602	ASV_722	0.5158388245460516
603	ASV_834	0.5158382575938066
604	ASV_664	0.5158382292603164
605	ASV_995	0.5158381933250191
606	ASV_479	0.515838152979474
607	ASV_1277	0.5158380266830576
608	ASV_991	0.5158379684939389
609	ASV_821	0.5158375147685258
610	ASV_503	0.5158373935246872
611	ASV_853	0.5158373146056052
612	ASV_335	0.5153943287896372
613	ASV_158	0.5153361762778966
614	ASV_329	0.5152650354220015
615	ASV_576	0.5151297984235449
616	ASV_442	0.5142821997523317
617	ASV_378	0.5137320497877277
618	ASV_067	0.513617938532311
619	ASV_708	0.5135654702506405
620	ASV_415	0.5131769621063613
621	ASV_034	0.512799827730967
622	ASV_178	0.5124948563485905
623	ASV_405	0.5122396217913817
624	ASV_856	0.5118680585372513
625	ASV_863	0.5118668054512489
626	ASV_948	0.5118659290459049
627	ASV_730	0.5118652709270178
628	ASV_109	0.511838678216879
629	ASV_771	0.5117432361084688
630	ASV_668	0.511741764535806
631	ASV_108	0.5117373027981686
632	ASV_511	0.511488535467611
633	ASV_529	0.5114014148088677
634	ASV_717	0.5113299261133218
635	ASV_662	0.5098480415436152
636	ASV_307	0.5095242237625097
637	ASV_524	0.5094508844095023
638	ASV_288	0.5091916575346527
639	ASV_814	0.5090623267514321
640	ASV_551	0.5085982541147693
641	ASV_280	0.5085867748358255
642	ASV_192	0.5082914806447291
643	ASV_848	0.5079692166244949
644	ASV_264	0.5073518029877991
645	ASV_167	0.5072603325167633
646	ASV_179	0.5071032353323113
647	ASV_462	0.506885146734752
648	ASV_367	0.5067719556636204
649	ASV_432	0.5063468581666253
650	ASV_438	0.5061772511786342
651	ASV_1318	0.5060812362138806
652	ASV_566	0.5060811112779457
653	ASV_1297	0.5060810192665549
654	ASV_431	0.5060809935523323
655	ASV_999	0.5060809927710148
656	ASV_1248	0.5060809241857779
657	ASV_1048	0.5060809044994822
658	ASV_1357	0.5060809012894973
659	ASV_2017	0.5060808978385303
660	ASV_1445	0.5060808791914444
661	ASV_956	0.5060808752433055
662	ASV_763	0.5060808747585152
663	ASV_621	0.5060808696753953
664	ASV_1303	0.5060808288381036
665	ASV_793	0.5060808230199861
666	ASV_1180	0.5060808186860439
667	ASV_1469	0.5060807984136334
668	ASV_1629	0.5060807981176325
669	ASV_1047	0.5060807977337783
670	ASV_1009	0.5060807954127227
671	ASV_1075	0.5060807952096602
672	ASV_534	0.5060807944675919
673	ASV_660	0.5060807936517703
674	ASV_518	0.506080790789925
675	ASV_1824	0.5060807884947817
676	ASV_1392	0.5060807882241227
677	ASV_1241	0.5060807711710559
678	ASV_823	0.5060807691612488
679	ASV_1407	0.5060807674366393
680	ASV_922	0.5060807260097628
681	ASV_843	0.5060807106840929
682	ASV_482	0.5060806860750424
683	ASV_470	0.5060806560400295
684	ASV_1883	0.5060613912324697
685	ASV_1581	0.5060610133444016
686	ASV_1396	0.5060610116047534
687	ASV_1198	0.5060609916781236
688	ASV_614	0.5060609904186388
689	ASV_379	0.5060609451521332
690	ASV_1817	0.5060609221070018
691	ASV_1475	0.5060609201724767
692	ASV_1813	0.5060609169604573
693	ASV_1650	0.5060609156889299
694	ASV_866	0.5060609143010888
695	ASV_852	0.5060609123865898
696	ASV_961	0.5060609107689905
697	ASV_772	0.5060609103175618
698	ASV_1540	0.506060868612603
699	ASV_677	0.5060608553712157
700	ASV_1411	0.5060608190271945
701	ASV_594	0.5060608109739567
702	ASV_1076	0.5060608017982212
703	ASV_407	0.506060800552049
704	ASV_994	0.5060607976476819
705	ASV_669	0.5060607976287074
706	ASV_936	0.5060607973246378
707	ASV_626	0.5060607645755348
708	ASV_1124	0.506060745598903
709	ASV_1092	0.5060607409026469
710	ASV_1420	0.5060607371675856
711	ASV_716	0.5060607323553113
712	ASV_801	0.5060607284536959
713	ASV_1069	0.5060607140711827
714	ASV_1162	0.5060607140050069
715	ASV_1186	0.5060606955316739
716	ASV_832	0.5060606349184011
717	ASV_1321	0.506060629591063
718	ASV_1080	0.5060606082493313
719	ASV_1187	0.5060606029441077
720	ASV_1122	0.5060606019213681
721	ASV_1460	0.5060605681542736
722	ASV_857	0.5060605310321444
723	ASV_1405	0.5060605273165887
724	ASV_1209	0.5060605270263104
725	ASV_1646	0.5060605268082898
726	ASV_616	0.5060605264173322
727	ASV_1200	0.5060605226543228
728	ASV_818	0.506060519208806
729	ASV_1306	0.506060490455805
730	ASV_1394	0.5060604880974651
731	ASV_804	0.5060604818903862
732	ASV_776	0.5060604796869635
733	ASV_699	0.5060604787220276
734	ASV_1056	0.5060604479042364
735	ASV_864	0.5060604436094746
736	ASV_643	0.5060604171352026
737	ASV_487	0.5060603647153251
738	ASV_1149	0.5060589368373266
739	ASV_1284	0.5060508393545144
740	ASV_757	0.5051264822343222
741	ASV_565	0.5051259398078287
742	ASV_598	0.5051258792490352
743	ASV_789	0.5051256932370095
744	ASV_536	0.5051255947977956
745	ASV_1049	0.5051255773378028
746	ASV_803	0.5051253482528109
747	ASV_636	0.5051213302922435
748	ASV_676	0.5050939733235846
749	ASV_251	0.5045892858579017
750	ASV_558	0.5045654524887953
751	ASV_495	0.5044176020727953
752	ASV_570	0.5043817873162024
753	ASV_268	0.5037618775591627
754	ASV_436	0.5033306952642219
755	ASV_072	0.5031372082709035
756	ASV_903	0.5025718563052045
757	ASV_338	0.5023464577248006
758	ASV_428	0.5022065202831562
759	ASV_574	0.5021028600220759
760	ASV_517	0.5019952511398746
761	ASV_319	0.5019916396216417
762	ASV_362	0.5019629341050723
763	ASV_499	0.5018404065066238
764	ASV_077	0.5007851264619816
765	ASV_311	0.5005111817460313
766	ASV_381	0.4997692538737683
767	ASV_247	0.49947525640152735
768	ASV_005	0.4991724636233229
769	ASV_097	0.49898421722603487
770	ASV_001	0.4989131594366825
771	ASV_318	0.4986171517557799
772	ASV_226	0.49855468549377874
773	ASV_283	0.49730347432906985
774	ASV_025	0.4972877339813819
775	ASV_009	0.4971912453856087
776	ASV_285	0.4971215395291164
777	ASV_225	0.4970847098413667
778	ASV_003	0.49668556873482594
779	ASV_042	0.496669202838918
780	ASV_176	0.496037687395629
781	ASV_191	0.4958106512308369
782	ASV_281	0.49548959593078296
783	ASV_006	0.4953132194485117
784	ASV_152	0.49514616531441
785	ASV_020	0.49510334926708793
786	ASV_156	0.4947940611910851
787	ASV_075	0.49451990586426225
788	ASV_010	0.49451676581527654
789	ASV_012	0.49436130113270677
790	ASV_031	0.49417333766183585
791	ASV_055	0.4932144447630887
792	ASV_007	0.49315693265571414
793	ASV_038	0.49308303345475074
794	ASV_018	0.4930367918459194
795	ASV_016	0.49299064584567553
796	ASV_004	0.4923459097467697
797	ASV_124	0.49180102332833575
798	ASV_127	0.49157520658753284
799	ASV_404	0.49157101448684126
800	ASV_014	0.48942099515698617
801	ASV_017	0.4881262917777764
802	ASV_078	0.4878146813783416
803	ASV_309	0.4868624549573063
804	ASV_029	0.48649467838331417
805	ASV_040	0.48597417493733797
806	ASV_227	0.4857004712133864
807	ASV_352	0.48549996352723074
808	ASV_026	0.4853630268999392
809	ASV_022	0.483934429127795
810	ASV_039	0.48350599135260774
811	ASV_036	0.48329386773728933
812	ASV_011	0.483282196073973
813	ASV_019	0.48261606517112615
814	ASV_013	0.48247071007343284
815	ASV_030	0.4820562510918617
816	ASV_050	0.4819326416381141
817	ASV_023	0.48149338584790874
818	ASV_100	0.48143114680511806
819	ASV_002	0.48113247843909507
820	ASV_024	0.4810417572494643
821	ASV_043	0.4805377742094365
822	ASV_202	0.4802857293586726
823	ASV_120	0.48002554198733105
824	ASV_035	0.4782196858553752
825	ASV_259	0.4780138152741254
826	ASV_057	0.47757798052103045
827	ASV_123	0.4769786776433747
828	ASV_203	0.47695293146573026
829	ASV_047	0.4750217471077692
830	ASV_045	0.47443987794387177
831	ASV_015	0.4736905717276611
832	ASV_132	0.4729369193803158
833	ASV_085	0.47270171840660125
834	ASV_052	0.47113723706111293
835	ASV_079	0.4691655587287448
836	ASV_037	0.4686276590183043
837	ASV_027	0.46851100262914946
838	ASV_274	0.4680035825386049
839	ASV_066	0.4669912762678431
840	ASV_219	0.4662800858717198
841	ASV_194	0.46504392657732385
842	ASV_059	0.46347969107604703
843	ASV_071	0.4631903620230197
844	ASV_056	0.46299117738538137
845	ASV_137	0.4610757824186458
846	ASV_061	0.4591425696075643
847	ASV_054	0.4571749288023122
848	ASV_304	0.45618063893933636
849	ASV_058	0.4545660403560805
850	ASV_200	0.4544089907546374
851	ASV_046	0.4530306128138125
852	ASV_094	0.4526615519997247
853	ASV_041	0.44722842120286765
854	ASV_070	0.4463000099238637
855	ASV_069	0.444924345196519
856	ASV_033	0.4437151906008035
857	ASV_048	0.4420789433483466
858	ASV_130	0.440583867567661
859	ASV_164	0.438166877492187
860	ASV_095	0.4353231252152688
861	ASV_091	0.4269373325821392
862	ASV_118	0.42606714935597945
863	ASV_174	0.4256622423156299
864	ASV_051	0.4248715263669404
865	ASV_142	0.423224459256943
866	ASV_068	0.4231203235519713
867	ASV_082	0.4142303219493189
868	ASV_086	0.4069535521127998
869	ASV_090	0.4029127329509204
870	ASV_062	0.4009079907949107
871	ASV_064	0.39452681962164887
872	ASV_171	0.3940271789750709
873	ASV_093	0.3859807810694244
874	ASV_102	0.3828314656762334
875	ASV_141	0.38139397337128633
876	ASV_060	0.3812233636142158
877	ASV_267	0.3664708619461357
878	ASV_105	0.3647840323360122
879	ASV_088	0.35731245777573695
880	ASV_235	0.347285350339229
881	ASV_140	0.34626597059117536
882	ASV_121	0.334232392156635
883	ASV_089	0.3232628093620554
884	ASV_385	0.3170271376985547
885	ASV_117	0.3160778540432298
886	ASV_114	0.3064862190559304
887	ASV_224	0.30553907008168046
888	ASV_110	0.2939560013013455
889	ASV_159	0.29125676599913825
890	ASV_131	0.22726514458879635
891	ASV_139	0.17717814117248573
